# Supplementary material for: Serum Lipidomics Analysis of Classical Swine Fever Virus Infection in Piglets and Emerging Role of Free Fatty Acids in Virus Replication in vitro
Source: Front Cell Infect Microbiol. 2019 Dec 3;9:410. doi: 10.3389/fcimb.2019.00410 (PMC6901794; doi:10.3389/fcimb.2019.00410)
Supplement: Supplementary file 1 [file Table_1.XLSX]

## Sheet: Sheet1
Table S1. Summary of all up-regulated serum differential lipids in piglets infected with CSFV .
Metabolites	Average Rt(min)	Average Mz	Adduct	P-Value	VIP	Log2(FC)	C1	C2	C3	C4	C5	S1	S2	S3	S4	S5
SM d34:1; SM d14:0/20:1	5.59	703.573	[M+H]+	0.00817351	14.198	-1.37021	210.071	357.031	398.846	380.75	424.628	1275.89	804.153	1020	530.585	948.384
SM d36:1; SM d14:0/22:1	6.43	731.604	[M+H]+	0.00125001	10.5817	-2.80805	29.4427	50.2988	58.0547	52.4562	46.8205	400.669	312.111	389.855	201.504	356.165
SM d42:2; SM d14:0/28:2	7.89	813.684	[M+H]+	0.00177196	8.79492	-2.38831	27.4584	46.1845	50.3658	57.9226	53.385	342.93	227.333	260.743	169.746	231.232
SM d38:1; SM d14:0/24:1	7.2	759.635	[M+H]+	0.00793651	7.9523	-3.12888	10.3811	26.8391	26.7512	22.9945	15.1962	196.147	197.83	207.934	107.429	184.328
SM d34:1; SM d18:1/16:0	5.45	747.559	[M+FA-H]-	0.00868535	7.91723	-0.845982	263.56	342.989	367.754	334.232	365.231	688.754	517.575	642.765	415.956	743.525
FA 18:1 peak1	2.63	281.248	[M-H]-	0.00793651	7.00951	-2.92634	28.3222	30.5581	29.0872	29.3908	49.8691	232.821	281.033	200.031	482.416	74.9232
FA 18:1 peak2	2.7	281.248	[M-H]-	0.0297075	6.97674	-2.85174	28.2115	39.8999	29.1083	29.3908	49.7929	234.96	281.046	200.057	482.478	74.8582
SM d36:1; SM d18:1/18:0	6.29	775.589	[M+FA-H]-	0.00307008	6.75025	-2.79918	21.6812	33.5334	35.0954	32.5138	26.6832	236.002	176.282	210.991	124.836	292.525
FA 18:2	2.15	279.233	[M-H]-	0.0451027	6.68986	-2.74965	37.7083	57.0998	30.5659	33.2432	26.4656	177.507	297.569	205.282	502.697	61.7223
SM d42:3; SM d14:1/28:2	7.31	811.665	[M+H]+	5.30201e-07	6.60866	-1.98479	19.8048	33.0557	34.7909	41.5587	44.7898	155.898	132.819	142.682	126.272	131.033
SM d38:1; SM d18:1/20:0	7.06	803.619	[M+FA-H]-	0.00145657	5.90943	-2.8076	14.3712	29.2447	27.2614	23.6912	16.9247	154.276	150.101	171.008	97.401	207.797
SM d42:2; SM d18:1/24:1	7.73	857.666	[M+FA-H]-	0.00065297	5.87814	-1.14046	86.7033	105.49	123.802	114.976	119.665	272.455	211.949	252.367	194.968	282.145
SM d42:3; SM d18:1/24:2	7.16	855.649	[M+FA-H]-	0.00125682	4.82702	-2.09346	20.4554	28.774	24.6461	30.8232	31.3458	129.498	97.1486	118.817	85.0949	150.039
SM d40:1; SM d14:0/26:1	7.91	787.666	[M+H]+	0.00933557	4.16686	-2.28544	7.37123	11.8395	14.0796	13.4011	15.256	88.5359	44.8287	75.2212	30.5188	62.8969
SM d34:0; SM d14:0/20:0	5.93	705.586	[M+H]+	0.00284755	4.13017	-2.33815	6.67885	10.6044	12.625	13.7654	11.4975	77.4441	47.5606	66.2935	37.5193	50.1578
SM d42:1; SM d18:1/24:0	8.4	859.681	[M+FA-H]-	0.0141145	3.581	-0.859957	51.6049	72.627	88.3344	72.0333	68.9798	138.724	90.6536	147.421	97.4277	167.515
SM d42:1; SM d14:0/28:1	8.56	815.698	[M+H]+	0.0110397	3.43568	-1.48488	11.7773	18.9265	22.1222	20.8741	18.4219	70.6616	33.9071	60.3594	32.7288	60.186
SM d36:2; SM d14:0/22:2	5.74	729.588	[M+H]+	0.00498055	3.11836	-1.48387	11.4913	15.0671	14.6777	17.9164	13.2237	49.0433	36.7406	43.2739	23.461	49.9158
PC 38:4e; PC 14:0e/24:4 peak2	7.16	796.619	[M+H]+	0.00337453	2.95148	-0.854028	26.3812	42.6226	21.9376	30.4941	32.1625	54.727	62.5767	65.888	38.7027	55.7405
SM d38:2; SM d14:0/24:2	6.57	757.617	[M+H]+	0.00188207	2.76221	-1.49979	8.57825	11.7656	12.3489	13.5802	8.42965	29.4015	36.5047	37.1995	19.9406	31.6533
SM d40:1; SM d18:1/22:0	7.76	831.65	[M+FA-H]-	0.0195951	2.72966	-1.07652	23.7423	29.2716	35.6363	28.6681	34.2637	75.0143	46.5241	76.017	37.7129	84.4096
SM d34:0; SM d18:0/16:0	5.79	749.573	[M+FA-H]-	0.00818528	2.64186	-2.8693	3.0894	4.45548	5.44574	5.25786	4.49168	40.7702	20.8749	33.9441	19.794	50.7816
SM d40:3; SM d14:1/26:2	6.6	783.631	[M+H]+	0.000149444	2.63406	-2.99303	1.4846	2.47797	2.2039	2.95983	2.14553	19.3211	21.5183	14.5892	18.3791	15.9322
SM d36:0; SM d14:0/22:0	6.75	733.617	[M+H]+	0.00612125	2.5893	-3.92019	0.76165	1.37596	1.78292	1.32032	1.11451	25.4705	14.2663	29.3598	14.3703	12.7462
Cer-NS d42:2; Cer-NS d18:1/24:1	8.64	692.612	[M+FA-H]-	0.00186957	2.30214	-2.46304	4.76889	4.49108	4.73464	5.1906	3.13568	19.5845	28.214	21.6111	33.984	19.6789
Cer-NS d42:1; Cer-NS d18:1/24:0	9.18	694.628	[M+FA-H]-	0.00281972	2.22539	-1.76956	9.97175	8.96873	8.91293	7.90828	4.91096	20.5758	23.2296	26.3578	39.3718	29.1382
Cer-NS d38:1; Cer-NS d18:1/20:0	8.07	638.565	[M+FA-H]-	0.00793651	2.17699	-4.28156	0.943488	1.13685	0.99697	1.16686	0.47768	17.4752	24.37	17.1593	16.3455	16.4815
TAG 58:7; TAG 18:1-18:2-22:4	11.12	950.813	[M+NH4]+	0.0305106	2.10289	-1.59185	5.91861	4.80256	6.74135	5.22178	3.53024	6.49517	12.8181	13.308	23.8638	22.5349
TAG 58:8; TAG 18:1-18:2-22:5	10.85	948.798	[M+NH4]+	0.0371757	2.03597	-1.7575	4.70478	3.77649	5.07951	3.93629	2.22264	4.41012	11.167	10.8851	22.1083	18.1044
FA 18:3	1.74	277.216	[M-H]-	0.0186813	1.99869	-2.82235	2.92292	3.74065	2.53823	2.52932	2.31179	16.0235	26.5685	17.7525	32.4268	6.55607
Cer-NS d36:1; Cer-NS d18:1/18:0	7.41	610.535	[M+FA-H]-	0.000601241	1.95894	-4.16695	0.882362	0.889661	0.877325	1.04072	0.530048	20.6143	15.6167	13.7723	12.2165	13.5857
FA 22:5	2.13	329.247	[M-H]-	0.000537612	1.95761	-2.0329	4.54777	5.08078	3.9526	4.77652	4.61103	20.1653	20.0181	21.7094	18.8066	13.2949
FA 20:4	2.02	303.232	[M-H]-	0.0441346	1.77319	-1.36042	8.7586	14.1589	6.86949	8.74959	10.0689	16.1756	41.5147	18.3885	33.6379	15.0822
SM d41:1; SM d18:1/23:0	8.1	845.665	[M+FA-H]-	0.00793651	1.7708	-0.786197	15.0536	22.3012	23.2862	20.9034	23.1937	43.3651	25.3989	39.7714	23.7069	48.381
FA 22:6	1.83	327.231	[M-H]-	0.00129675	1.72832	-1.77096	5.26837	4.49506	4.14637	4.58861	4.8142	15.7039	15.1373	16.6451	20.5157	11.5594
SM d38:2; SM d18:2/20:0	6.41	801.602	[M+FA-H]-	0.0106527	1.71277	-1.91837	3.82767	5.60807	4.65634	4.9263	3.23043	16.6879	15.0839	17.2223	8.86849	26.2369
SM d36:0; SM d18:0/18:0	6.59	777.602	[M+FA-H]-	0.00785103	1.57091	-4.4879	0.286903	0.511458	0.669497	0.504051	0.398124	14.4343	5.6206	14.7757	5.70999	12.6392
SM d38:0; SM d18:0/20:0	7.35	805.635	[M+FA-H]-	0.00237747	1.55741	-3.93472	0.332427	0.734132	1.16889	0.667106	0.397939	12.5181	6.57182	14.0125	7.80434	9.56513
SM d41:1; SM d14:0/27:1	8.25	801.682	[M+H]+	0.0164194	1.55049	-1.26257	3.22912	5.13185	4.91788	5.53532	5.41807	15.5177	8.51752	13.0065	6.49721	14.5995
PC 38:4e; PC 18:0e/20:4	7	840.602	[M+FA-H]-	0.0132857	1.55037	-0.674865	18.1256	25.6579	13.3836	17.8122	19.5536	27.6239	29.3416	34.8054	21.4956	37.6504
SM d37:1; SM d14:0/23:1	6.82	745.617	[M+H]+	0.000160775	1.51587	-1.87096	1.12842	2.98078	2.27864	2.01926	1.94423	8.08167	9.61954	6.65262	6.46634	7.04261
Cer-NS d40:1; Cer-NS d18:1/22:0	8.65	666.596	[M+FA-H]-	3.39365e-09	1.50535	-2.20237	2.58487	2.04203	2.71537	2.36524	1.59963	10.7114	10.4603	10.9933	10.0927	9.78195
FA 16:1 peak1	2	253.217	[M-H]-	0.015873	1.49087	-1.97199	2.94101	8.34882	2.90526	2.61733	2.63618	10.1441	15.5719	15.682	31.0884	3.81217
FA 22:4	2.59	331.262	[M-H]-	0.00793651	1.45189	-1.80831	2.7689	3.03262	2.45019	5.91658	3.14443	9.04653	13.8866	10.1888	18.2549	9.25799
PC 40:5e; PC 14:1e/26:4	7.18	822.633	[M+H]+	0.00561139	1.40994	-1.28689	2.91437	5.4314	2.78239	4.388	3.80096	10.6333	11.007	11.8029	5.49952	8.19143
Cer-NS d34:1; Cer-NS d18:1/16:0	6.69	582.503	[M+FA-H]-	0.00911033	1.40251	-1.54306	4.64024	3.86021	4.28364	5.09632	3.70922	19.1668	11.4899	12.6851	8.55365	11.0194
FA 20:2	2.88	307.262	[M-H]-	0.00793651	1.32182	-2.88277	1.07167	1.02491	0.823891	1.60101	1.07922	6.86716	7.517	5.65609	13.9227	7.34591
PC 32:0e; PC 14:0e/18:0	7.03	720.587	[M+H]+	0.0108227	1.30618	-0.545657	8.47344	13.7356	8.83589	9.58699	13.1818	13.1304	18.3387	15.4249	14.1262	17.5309
FA 16:1 peak2	1.89	253.217	[M-H]-	0.031746	1.30322	-1.90953	2.94422	9.22662	1.98099	1.88611	1.88479	7.62154	9.27904	15.6737	30.9648	3.79417
FA 20:1	3.54	309.278	[M-H]-	0.00379458	1.24262	-1.79268	2.14682	3.24074	2.73573	2.43118	1.87561	9.67213	11.4233	8.89968	8.1428	4.92693
TAG 56:6; TAG 18:1-18:1-20:4	11.11	929.753	[M+Na]+	0.0107779	1.2412	-1.93819	1.69667	1.4217	1.63428	1.65723	1.08353	3.39031	5.46665	5.92364	4.78641	9.14948
TAG 60:10; TAG 18:1-20:4-22:5	10.74	972.796	[M+NH4]+	0.037776	1.2002	-2.9748	0.478284	0.522529	0.631066	0.62088	0.272756	0.651782	2.74882	3.45318	6.81586	6.18465
SM d38:0; SM d14:0/24:0	7.49	761.648	[M+H]+	0.00262111	1.19865	-3.96073	0.133182	0.292109	0.436349	0.248616	0.154001	5.09041	2.8425	5.48588	3.26902	2.9971
PC 32:0e; PC 16:0e/16:0	6.9	764.572	[M+FA-H]-	0.00791911	1.17406	-0.834401	7.24683	10.2445	6.17346	6.72651	8.39054	11.4463	13.8426	13.5495	11.3578	18.9564
SM d36:2; SM d18:2/18:0	5.61	773.572	[M+FA-H]-	0.00362948	1.14942	-1.28804	3.05349	3.81537	4.08194	3.85509	3.41093	9.86828	7.11425	9.44748	6.60227	11.4526
PC 34:0e; PC 14:0e/20:0	7.78	748.618	[M+H]+	0.000156271	1.1177	-1.34275	1.63282	2.23236	1.54763	2.33742	2.3939	5.50699	5.91928	4.702	4.0659	5.53487
HexCer-NS d42:1; HexCer-NS d18:1/24:0	8.48	856.677	[M+FA-H]-	0.00585102	1.11698	-1.31238	2.94587	4.15884	3.05167	3.49319	3.54847	11.0744	6.23531	9.49952	6.15657	9.74567
FA 20:3	2.38	305.247	[M-H]-	0.0172916	1.11064	-1.65869	3.11532	2.04299	2.15353	1.87594	3.25792	6.00004	8.34001	5.55848	13.1395	6.25659
SM d40:2; SM d14:0/26:2 peak2	7.21	785.65	[M+H]+	0.00793651	1.10618	-1.85539	3.12794	0.869952	0.926544	0.930252	0.998323	7.9488	4.61928	4.45611	3.18627	4.58715
SM d42:2; SM d18:0/24:2	7.46	857.663	[M+FA-H]-	0.000476257	1.10288	-2.57111	0.608156	0.866226	1.11048	1.11567	0.89915	6.53561	3.92335	6.32592	5.49044	5.05899
SM d40:2; SM d14:0/26:2 peak1	7.32	785.648	[M+H]+	0.0172659	1.08388	-0.663787	5.0947	4.66806	5.94289	6.92697	7.89857	11.3484	8.39303	11.8366	6.63207	10.1584
HexCer-NS d42:2; HexCer-NS d18:1/24:1	7.89	854.661	[M+FA-H]-	0.00236249	1.05311	-1.4457	2.27341	2.95224	2.12887	2.68118	2.57842	9.17289	6.6594	6.54777	4.97386	7.00635
PE 38:6; PE 16:0-22:6	5.65	762.5	[M-H]-	0.0404502	1.05303	-1.22123	3.23522	3.30507	4.65792	3.12094	5.18944	6.97464	8.912	10.4836	14.8266	4.28648
Cer-NS d42:3; Cer-NS d18:1/24:2	8.16	690.595	[M+FA-H]-	0.00143017	1.02249	-2.3248	1.06531	1.08419	0.967654	1.06002	0.77022	4.44925	4.72396	3.99355	6.95972	4.65971
SM d35:1; SM d18:1/17:0	5.89	761.571	[M+FA-H]-	0.0321707	1.01714	-0.94459	3.15776	6.07466	5.91966	5.14543	6.98793	13.1672	8.07471	8.16016	7.57362	15.539
