# Supplementary material for: Serum Lipidomics Analysis of Classical Swine Fever Virus Infection in Piglets and Emerging Role of Free Fatty Acids in Virus Replication in vitro
Source: Front Cell Infect Microbiol. 2019 Dec 3;9:410. doi: 10.3389/fcimb.2019.00410 (PMC6901794; doi:10.3389/fcimb.2019.00410)
Supplement: Supplementary file 2 [file Table_2.XLSX]

## Sheet: Sheet1
Table S2. Summary of all down-regulated serum differential lipids in piglets infected with CSFV .
Metabolites	Average Rt(min)	Average Mz	Adduct	P-Value	VIP	Log2(FC)	C1	C2	C3	C4	C5	S1	S2	S3	S4	S5
PC 36:2; PC 18:1-18:1	6.77	786.599	[M+H]+	0.0178214	15.5924	0.842032	1496.12	1544.94	1542.63	1589	1616.85	579.726	1258.88	853.434	1274.48	378.937
PC 34:2; PC 16:0-18:2	5.85	802.552	[M+FA-H]-	3.87469e-05	8.69616	0.832142	655.407	667.54	629.023	593.929	665.884	305.463	400.476	429.534	357.414	311.154
TAG 54:5; TAG 18:1-18:2-18:2	10.96	898.784	[M+NH4]+	0.00480202	7.82401	1.21951	351.031	420.35	308.589	214.102	255.92	78.1264	108.994	122.824	226.8	128.868
TAG 54:6; TAG 18:2-18:2-18:2	10.66	896.768	[M+NH4]+	0.015873	6.66329	1.69931	225.017	277.333	169.042	115.884	150.086	28.5081	41.6119	41.9432	121.905	54.678
PC 36:3; PC 18:1-18:2	5.95	828.567	[M+FA-H]-	5.22795e-05	6.18357	2.0342	209.143	185.572	213.439	144.578	186.589	41.2068	46.0494	68.8072	40.761	32.5046
LPC 16:0 peak2	1.45	540.326	[M+FA-H]-	0.00793651	5.88827	1.89301	125.539	161.316	222.01	184.292	246.105	42.4665	44.1461	81.3817	47.0624	37.8356
PC 36:2; PC 18:0-18:2	6.63	830.583	[M+FA-H]-	0.004552	5.71219	0.572106	424.752	415.435	418.357	381.691	394.758	210.611	323.011	283.03	332.385	219.77
PC 36:4; PC 16:0-20:4	5.73	826.552	[M+FA-H]-	2.42371e-05	5.65789	1.42431	189.756	166.106	212.027	172.621	218.245	42.0759	87.9881	75.7227	88.6311	62.8116
LPC 16:0	1.43	496.338	[M+H]+	0.00585644	5.57185	1.64832	67.811	93.1159	124.265	133.589	160.234	38.0317	37.8816	56.4153	25.449	26.9349
TAG 54:4; TAG 18:1-18:1-18:2	11.24	900.799	[M+NH4]+	0.0191962	5.43454	0.646124	300.847	303.549	275.652	186.473	214.228	121.464	139.97	144.139	239.795	173.024
PC 34:1; PC 16:0-18:1	6.43	804.567	[M+FA-H]-	0.00129647	5.39574	0.613942	316.54	304.909	400.863	331.43	382.482	211.416	233.281	285.311	200.154	204.3
PC 36:1; PC 18:0-18:1	7.19	832.599	[M+FA-H]-	0.00079679	5.20796	1.15826	183.182	165.374	252.456	170.913	210.557	60.62	107.629	94.8557	113.038	64.0619
PC 36:4; PC 18:2-18:2	5.32	826.551	[M+FA-H]-	0.00017015	5.15391	3.51592	137.838	111.655	97.868	97.0316	92.1873	5.56505	11.6052	11.5391	14.5951	3.60252
PC 38:4; PC 18:0-20:4	6.5	854.581	[M+FA-H]-	0.00079403	5.13609	0.867305	242.503	224.558	252.856	194.52	265.101	74.4634	150.759	119.442	164.066	137.857
TAG 50:1; TAG 16:0-16:0-18:1	11.46	850.784	[M+NH4]+	0.00120574	5.09184	1.44698	122.619	93.3179	122.285	73.8268	102.451	41.6776	26.6296	35.6275	44.8162	39.9617
TAG 52:2; TAG 16:0-18:1-18:1	11.48	876.799	[M+NH4]+	0.0431109	4.73248	0.529719	295.715	213.957	292.314	174.737	242.717	136.982	132.166	156.143	247.395	172.007
TAG 50:2; TAG 16:0-16:0-18:2	11.19	848.768	[M+NH4]+	0.00160614	4.54476	0.944983	130.309	105.708	127.416	83.7657	101.03	62.7527	40.4106	52.866	62.0944	66.6456
TAG 52:1; TAG 16:0-18:0-18:1	11.74	878.815	[M+NH4]+	0.00430457	4.37662	1.71593	97.1905	60.8318	95.8853	46.5558	73.1092	24.097	14.5471	18.9049	34.7463	21.4223
CE 20:4	11.02	690.616	[M+NH4]+	0.0169603	4.21977	0.657292	151.137	141.579	161.444	128.191	163.075	49.6794	74.2122	97.8954	122.903	127.96
TAG 54:2; TAG 18:0-18:1-18:1	11.76	904.831	[M+NH4]+	0.015873	4.03731	1.31235	94.8331	71.5022	95.0179	51.9607	69.6601	26.8312	21.9682	25.4454	54.6223	25.3429
PC 35:2; PC 17:0-18:2	6.23	816.567	[M+FA-H]-	0.000589857	3.94131	3.21037	47.8003	70.4859	61.9016	60.48	87.1321	5.34118	8.86596	5.29897	11.9865	3.9228
PC 38:3; PC 18:0-20:3	6.86	856.597	[M+FA-H]-	0.00209268	3.93369	1.46139	99.0772	81.2307	141.262	88.3804	101.274	18.2513	44.1974	32.0165	73.0346	18.1474
LPC 18:0 peak1	1.95	568.357	[M+FA-H]-	0.0328384	3.74094	1.73402	48.3509	75.4372	107.23	76.8606	170.7	24.6388	27.767	29.5792	30.9944	30.8881
PC 38:5; PC 18:0-20:5	6.15	808.583	[M+H]+	0.0089632	3.68543	2.74923	36.8336	22.8057	61.759	34.9008	64.9337	3.58715	9.13822	6.38646	11.1064	2.68576
LPC 18:0	1.94	524.368	[M+H]+	0.00706726	3.67618	1.33338	35.4091	50.4309	69.7562	63.652	78.3161	23.4361	26.0801	29.4415	23.16	15.9669
TAG 54:3; TAG 18:0-18:1-18:2	11.5	902.814	[M+NH4]+	0.0252079	3.47631	0.495311	160.187	149.149	145.784	98.6115	117.31	84.624	79.7639	89.1096	123.955	98.5903
PC 33:1; PC 15:0-18:1	6.21	746.565	[M+H]+	0.012353	3.34509	3.91828	16.07	24.9576	38.2233	27.2194	57.265	1.8949	2.64802	2.18042	2.89268	1.21385
LPC 18:1 peak2	1.52	566.341	[M+FA-H]-	0.0021567	3.29047	2.1786	36.0878	43.0342	69.3625	57.0847	68.6305	12.5525	10.1223	19.3698	9.66489	8.85826
PC 35:1; PC 17:0-18:1	6.82	818.582	[M+FA-H]-	0.00435722	3.22829	3.23637	27.7506	39.3796	53.1552	42.0414	70.3667	4.44199	5.55673	4.71637	6.47233	3.50363
LPC 16:0 peak1	0.8	540.326	[M+FA-H]-	0.00547057	3.09514	2.23952	24.4745	49.5815	53.9656	49.3863	71.6916	14.091	11.7523	13.2439	4.78481	8.87657
TAG 48:0; TAG 16:0-16:0-16:0	11.44	824.768	[M+NH4]+	0.000753616	2.97544	2.7578	28.3754	25.2345	31.3747	18.0286	20.7904	5.42195	3.01535	3.66184	2.77583	3.42933
PC 37:4; PC 17:0-20:4	6.13	840.567	[M+FA-H]-	0.00393124	2.955	3.30795	25.6572	36.1774	40.4724	31.0815	60.9043	2.08244	5.13972	2.37328	7.48022	2.54273
PC 18:1e; PC 14:1e/4:0	1.5	522.353	[M+H]+	0.00446779	2.90519	1.90067	16.601	21.4698	33.2079	33.7251	37.3041	9.58882	7.16454	11.778	4.31637	5.26504
TAG 50:0; TAG 16:0-16:0-18:0	11.73	852.799	[M+NH4]+	0.00793651	2.8019	2.72935	27.6389	19.5081	34.5213	16.3177	18.9083	5.3459	2.76241	3.45492	3.04257	3.02114
PC 18:2e; PC 16:2e/2:0	1.23	520.337	[M+H]+	0.00172726	2.78913	1.9076	16.4534	20.7821	27.2594	30.3243	32.5459	7.72396	6.20577	11.3147	4.05661	4.64622
CE 18:3	10.88	664.6	[M+NH4]+	0.000983651	2.75541	1.2614	32.5947	33.2386	46.8307	29.0227	35.6092	6.17407	11.8879	15.8639	22.0001	18.0313
PC 34:3; PC 16:1-18:2	5.26	800.536	[M+FA-H]-	0.000428846	2.73392	1.74012	44.5573	48.7935	27.4	41.5631	43.3349	9.71191	18.649	11.3408	13.629	8.22929
LPC 18:0 peak2	1.74	568.357	[M+FA-H]-	0.0265658	2.70605	1.64786	28.4592	41.4071	54.677	41.704	89.3313	10.2311	12.0389	25.5821	18.1102	15.5959
PC 40:4; PC 18:0-22:4	7.03	882.611	[M+FA-H]-	0.000131574	2.69426	1.90836	32.3513	32.8632	48.88	36.0394	38.3525	4.45188	12.4169	12.2517	14.31	6.78134
TAG 51:2; TAG 16:0-17:0-18:2	11.34	862.783	[M+NH4]+	0.00793651	2.68964	2.51785	22.4968	14.8656	33.9507	16.0489	34.4179	3.54452	2.70297	2.79894	8.44434	3.77239
PC 38:4; PC 16:0-22:4	6.29	854.581	[M+FA-H]-	0.000500266	2.67255	2.29771	31.0894	27.0364	46.4549	32.4506	33.915	4.2557	9.61555	9.9348	6.76485	4.1971
TAG 53:2; TAG 17:0-18:1-18:1	11.62	890.813	[M+NH4]+	0.00793651	2.59976	2.71268	20.4743	13.1418	30.9465	14.3973	32.2972	2.80257	2.15505	2.16842	7.25747	2.58839
PC 40:6; PC 18:0-22:6	6.3	878.581	[M+FA-H]-	0.0220456	2.53616	0.749606	86.1444	62.6804	83.1893	65.7781	81.5574	18.1457	51.8264	66.8167	57.3851	31.4504
LPC 18:2 peak1	1.26	564.324	[M+FA-H]-	0.000310653	2.48501	2.14721	22.2604	26.3206	35.1396	31.2792	36.9391	6.64665	5.81674	11.7607	5.32949	4.74653
PC 38:6; PC 18:2-20:4	5.18	850.55	[M+FA-H]-	8.45078e-07	2.41121	2.5721	27.1855	22.0399	27.6855	23.5046	27.3009	2.25805	5.55827	4.3964	7.11821	2.14576
TAG 53:3; TAG 17:0-18:1-18:2	11.36	888.799	[M+NH4]+	0.00793651	2.36516	1.71997	21.5834	17.8279	29.1132	17.136	26.6792	4.26817	4.33793	3.81705	16.5901	5.08795
PE 36:3e; PE 18:1e/18:2	7.1	726.536	[M-H]-	0.000333683	2.34975	1.75422	30.1253	34.6809	30.3098	26.9773	23.1191	8.7149	7.76241	9.83923	8.6649	8.06441
PC 40:5; PC 18:0-22:5 peak1	6.95	836.612	[M+H]+	0.0156218	2.24014	2.56904	11.4142	9.31193	26.3417	14.2461	26.6196	0.905428	3.49998	4.16673	4.82282	1.42327
PC 34:3; PC 16:0-18:3	5.41	756.552	[M+H]+	0.000106837	2.18815	1.73948	16.7288	19.9909	12.5998	18.8205	16.3152	3.31645	7.12143	6.29007	6.03379	2.53066
OxPC 34:1+3O; OxPC 16:0-18:1+3O	6.02	852.565	[M+FA-H]-	0.00648748	2.17569	2.12441	25.3963	13.7996	35.9353	20.1299	33.0436	3.07463	7.4385	5.87862	9.50765	3.52664
PC 35:3; PC 17:1-18:2	5.71	770.565	[M+H]+	0.00129997	2.175	3.27769	8.63717	13.1812	11.4231	13.1775	17.7576	0.957094	1.74226	1.29336	1.89352	0.731248
PC 33:1; PC 16:0-17:1	6.07	790.551	[M+FA-H]-	0.00517645	2.13199	3.11392	12.9675	17.0224	24.211	17.4752	31.8888	1.91843	2.72194	2.43418	3.13365	1.75448
LPC 18:2 peak2	0.81	564.325	[M+FA-H]-	0.000902232	2.12605	2.3026	14.2344	19.3742	25.2058	23.0698	27.411	5.21328	4.33731	6.96623	2.23665	3.40034
TAG 51:1; TAG 16:0-17:0-18:1	11.6	864.797	[M+NH4]+	0.0133808	2.04743	2.9685	13.3665	7.30281	18.5057	7.53644	21.2438	1.89898	1.18317	1.26787	2.56583	1.76607
TAG 54:7; TAG 18:2-18:2-18:3	10.37	894.751	[M+NH4]+	0.015873	1.99248	1.69404	22.1412	25.7806	16.0732	9.58175	13.3327	2.38695	3.4745	3.64162	12.2148	5.14247
PC 32:0; PC 16:0-16:0	6.36	778.552	[M+FA-H]-	0.000317237	1.96811	0.623307	50.306	41.1086	39.7912	40.8058	44.0009	27.1017	28.5701	28.8901	23.0607	32.6086
PC 34:3e; PC 14:0e/20:3 peak2	6.39	742.571	[M+H]+	3.27579e-05	1.89126	1.07688	14.9982	14.2491	18.1858	17.3534	17.3647	7.13843	9.82487	8.78042	7.39203	5.80845
TAG 48:1; TAG 14:0-16:0-18:1	11.15	822.751	[M+NH4]+	0.00894672	1.87443	1.54263	19.0569	10.6064	19.166	8.99144	14.8254	6.42325	3.37859	4.50327	5.02339	5.60792
TAG 54:1; TAG 18:0-18:0-18:1	12	906.845	[M+NH4]+	0.00728025	1.86591	2.21602	15.8567	9.28899	17.0187	7.07374	10.7401	3.00022	1.82447	2.17558	3.57947	2.32962
TAG 48:2; TAG 14:0-16:0-18:2	10.86	820.736	[M+NH4]+	0.00400132	1.86205	1.66895	17.2516	11.8491	17.2024	8.99107	11.2364	4.55468	2.83193	3.22458	5.52899	4.7825
PC 39:6; PC 17:0-22:6	6.05	820.58	[M+H]+	0.0108031	1.79562	2.72477	6.28263	8.2983	9.73567	9.65548	18.0013	0.975412	2.40914	1.77196	2.08008	0.625582
PE 36:3e; PE 18:0e/18:3	7.26	728.555	[M+H]+	0.000236258	1.78758	1.54667	10.0212	13.2693	12.0137	12.1746	9.21304	4.29595	4.0683	4.30072	3.84273	2.89783
TAG 53:4; TAG 17:0-18:2-18:2	11.09	886.782	[M+NH4]+	0.015873	1.70853	1.39459	13.1451	12.6088	16.1227	10.631	13.2619	2.93782	3.18945	3.16606	11.4489	4.27326
TAG 51:3; TAG 15:0-18:1-18:2	11.05	860.765	[M+NH4]+	0.00793651	1.68899	1.59762	12.1448	9.53776	16.0046	8.95325	12.5525	2.57983	2.50797	2.51063	8.24543	3.71477
PC 36:5; PC 16:0-20:5	5.18	824.535	[M+FA-H]-	0.00495755	1.67405	2.21695	14.3139	8.10743	20.2365	12.0624	18.0633	2.19744	3.76269	3.16996	4.6541	1.87121
PC 33:2; PC 15:0-18:2	5.43	788.535	[M+FA-H]-	0.00103248	1.65258	3.24517	9.08713	14.846	9.36277	10.1806	14.3488	0.940283	1.42126	1.16788	1.77947	0.78963
LPC 17:0	1.67	554.34	[M+FA-H]-	0.0126096	1.59333	3.71225	4.78507	10.3029	13.1579	10.3694	20.3568	0.94284	0.94257	0.971503	1.16199	0.480415
PI 38:4; PI 18:0-20:4	5.35	885.539	[M-H]-	0.0177441	1.58808	1.68894	5.98885	17.3771	25.0602	16.6034	18.0211	3.43533	5.99936	6.38498	6.98858	2.95028
PE 36:2; PE 18:0-18:2	6.74	742.531	[M-H]-	0.00169226	1.57922	0.746234	29.8272	28.1393	27.4161	22.7553	20.7094	17.5521	15.8242	13.2186	18.7919	11.4265
PC 36:5e; PC 14:0e/22:5	6.23	766.572	[M+H]+	0.00793651	1.54755	1.04654	9.56373	9.427	11.4027	11.1503	15.4167	5.81738	5.99005	5.83893	4.03118	5.89852
PC 20:4e; PC 18:4e/2:0	1.17	544.338	[M+H]+	0.00251649	1.54344	1.93457	5.29073	5.63416	8.53526	9.4004	10.0196	2.30736	1.02444	3.18957	1.54096	2.1087
PC 37:2; PC 19:0-18:2	7.15	800.613	[M+H]+	0.0017507	1.52749	2.19781	4.75578	8.04241	7.48014	7.50601	10.6524	1.1886	2.45272	1.22011	2.56507	0.951515
PC 38:4; PC 18:2-20:2	6.2	810.596	[M+H]+	0.0184078	1.51622	1.19543	10.3805	9.99363	12.5226	11.1324	14.2367	2.35382	7.09059	3.20199	11.2567	1.53913
TAG 56:3; TAG 18:1-18:2-20:0	11.77	930.843	[M+NH4]+	0.015873	1.51022	1.2621	12.8093	12.7833	11.9988	7.24941	9.65579	3.91156	3.49243	3.59546	7.95812	3.76411
TAG 52:0; TAG 16:0-18:0-18:0	11.99	880.83	[M+NH4]+	0.0128885	1.47581	2.57743	9.06517	5.04764	11.8441	4.53039	5.47655	1.68239	1.00528	1.34945	0.974693	1.01351
PI 36:2; PI 18:0-18:2	5.42	861.538	[M-H]-	0.00793651	1.4673	3.49126	4.15482	10.1771	11.0689	10.3347	10.329	0.480838	1.165	0.943171	0.85912	0.648192
PC 34:2e; PC 14:0e/20:2 peak2	6.52	744.586	[M+H]+	0.0298769	1.45925	0.302247	30.3421	36.955	35.255	34.3822	36.3944	27.3706	35.3242	29.2883	24.6493	23.9353
TAG 49:1; TAG 15:0-16:0-18:1	11.31	836.766	[M+NH4]+	0.00747708	1.45558	2.46685	6.56371	4.38944	9.19209	4.51889	9.7856	1.46044	1.15622	1.02957	1.24688	1.33835
PE 36:2e; PE 18:1e/18:1	7.62	728.552	[M-H]-	0.00112926	1.42461	1.20756	14.3757	16.6024	15.8168	13.2639	9.97295	7.17332	5.50933	7.27966	5.51806	4.84345
TAG 49:2; TAG 15:0-16:0-18:2	11.03	834.75	[M+NH4]+	0.00124672	1.37799	2.18679	5.96747	4.77837	7.97848	4.73898	6.58167	1.31257	1.11111	1.07919	1.64182	1.45436
OxPC 36:1+3O; OxPC 18:0-18:1+3O	6.8	880.595	[M+FA-H]-	0.00498268	1.34397	1.98972	8.60468	6.17879	13.6285	8.35012	13.2871	0.901749	2.82527	3.8518	3.07845	1.9445
PI 34:2; PI 16:0-18:2	4.68	833.508	[M-H]-	0.00793651	1.34369	3.53004	2.62696	9.03132	10.299	8.77448	9.35923	0.51361	0.843077	0.937534	0.845004	0.331336
PC 36:3e; PC 14:0e/22:3 peak1	7.15	770.601	[M+H]+	0.000184611	1.33193	1.3781	5.395	6.60845	6.50596	7.95523	7.30664	2.68784	3.2132	2.56763	2.48676	2.03722
PC 17:0e; PC 14:0e/3:0	1.65	510.352	[M+H]+	0.015202	1.30475	3.36324	1.90243	4.3229	5.31651	5.20485	9.00692	0.594116	0.565396	0.509041	0.48379	0.350315
TAG 56:2; TAG 18:0-18:2-20:0	12.02	932.86	[M+NH4]+	0.0021052	1.25603	2.11449	6.44028	5.80118	5.99893	3.15666	4.66293	1.23919	1.07354	1.03632	1.59984	1.06906
LPC 20:4	1.22	588.324	[M+FA-H]-	0.00793651	1.2469	2.03527	6.02742	5.97053	10.2849	7.75739	10.9069	1.78948	1.66727	2.84887	1.75339	1.93055
PC 30:0; PC 14:0-16:0	5.7	706.535	[M+H]+	0.000691517	1.24564	0.747562	7.7146	8.18335	6.83255	8.57027	9.18673	5.89773	4.75177	5.00192	3.15819	5.30514
LPC 18:1 peak1	0.79	566.339	[M+FA-H]-	0.00379712	1.24039	2.36302	3.63812	8.06246	8.39529	8.08787	10.6665	2.70657	1.54642	1.69775	0.484285	1.11683
OxFA 18:0+1O(1Cyc) peak1	1.33	297.242	[M-H]-	0.000769838	1.2369	1.13911	10.5919	14.4103	9.86538	11.7896	9.37452	6.39141	5.10321	3.7522	6.52467	3.66907
PC 39:4; PC 17:0-22:4	6.81	824.611	[M+H]+	0.00755675	1.17843	3.06547	1.97979	3.78315	4.78637	3.8554	6.60932	0.319212	0.684255	0.474048	0.771209	0.261493
TAG 53:1; TAG 17:0-18:0-18:1	11.87	892.829	[M+NH4]+	0.0122615	1.17609	2.97748	4.41375	2.46624	6.16032	2.42588	6.69817	0.617625	0.425286	0.452748	0.740717	0.577747
PC 34:2e; PC 14:0e/20:2 peak1	6.98	744.585	[M+H]+	0.000107844	1.17467	0.978298	6.01339	6.03471	7.17788	7.3269	7.65612	3.25356	4.00733	3.13822	3.86036	3.10428
PC 36:3e; PC 14:0e/22:3 peak2	6.58	770.602	[M+H]+	0.0167991	1.17268	0.432393	14.7668	16.7079	16.5749	18.9548	14.5445	11.8641	16.3107	9.84053	11.506	10.909
PC 32:2; PC 14:0-18:2	5.02	774.519	[M+FA-H]-	7.91032e-06	1.15589	1.49465	8.07245	8.44863	6.57107	8.26756	7.09046	2.26848	2.77778	2.96834	3.72096	1.90914
TAG 51:4; TAG 15:0-18:2-18:2	10.77	858.751	[M+NH4]+	0.00793651	1.14374	1.6853	6.06597	4.98034	5.89834	4.17971	4.3445	0.887173	0.93505	0.960449	3.68092	1.45566
PC 32:1; PC 16:0-16:1	5.71	776.535	[M+FA-H]-	1.83805e-05	1.13298	1.03406	9.72794	8.26405	10.4416	8.65312	9.69229	3.89506	4.44343	5.56269	4.75005	4.19247
PC 31:0; PC 15:0-16:0	6.1	720.549	[M+H]+	0.000723861	1.1096	2.05179	3.09011	3.72233	3.57185	3.8109	5.14108	1.11383	1.0966	0.857176	0.889364	0.706653
PC 37:3; PC 17:0-20:3	6.6	798.596	[M+H]+	0.0359234	1.10868	2.02389	2.81881	2.71956	4.57835	9.59108	5.72778	0.864835	1.64234	0.883046	2.34697	0.517248
PC 34:3e; PC 16:1e/18:2	6.23	786.556	[M+FA-H]-	0.00793651	1.10569	1.03292	9.52529	7.91191	9.75363	9.56078	7.96372	3.60909	5.04121	4.65579	4.54167	4.00554
PC 34:0; PC 16:0-18:0	7.11	806.582	[M+FA-H]-	0.000318342	1.06544	0.950535	10.0567	7.87477	8.76477	7.88679	10.0853	4.05611	4.97612	5.0789	4.83344	4.16866
PC 39:5; PC 17:0-22:5	6.16	866.581	[M+FA-H]-	0.00127537	1.03973	2.41619	3.25817	5.33395	5.18969	5.06227	6.99016	0.574241	1.30452	0.878499	1.49044	0.59237
PC 39:4; PC 19:0-20:4	7.02	824.613	[M+H]+	0.00460491	1.03934	3.15275	1.92682	3.06303	3.21165	2.70936	5.04225	0.191323	0.485513	0.218619	0.681383	0.216964
